# Supplementary material for: Effect of Intermittent Fasting on Anthropometric Measurements, Metabolic Profile, and Hormones in Women with Polycystic Ovary Syndrome: A Systematic Review and Meta-Analysis
Source: Nutrients. 2025 Jul 25;17(15):2436. doi: 10.3390/nu17152436 (PMC12348862; doi:10.3390/nu17152436)
Supplement: Supplementary file 1 [file nutrients-17-02436-s001.zip]

Archive with 1 entries (1 files):
- nutrients-3749234-supplementary.pdf
